# Supplementary material for: Synthesis, In Vitro Anti-Microbial Analysis and Molecular Docking Study of Aliphatic Hydrazide-Based Benzene Sulphonamide Derivatives as Potent Inhibitors of α-Glucosidase and Urease
Source: Molecules. 2022 Oct 21;27(20):7129. doi: 10.3390/molecules27207129 (PMC9609496; doi:10.3390/molecules27207129)
Supplement: Supplementary file 1 [file molecules-27-07129-s001.zip]

Archive with 1 entries (1 files):
- molecules-1948871-supplementary.pdf
